# Supplementary material for: Primary cardiac lymphoma presenting with cardiac tamponade and complete heart block: case report
Source: Eur Heart J Case Rep. 2023 Dec 23;8(1):ytad635. doi: 10.1093/ehjcr/ytad635 (PMC10787369; doi:10.1093/ehjcr/ytad635)
Supplement: ytad635_Supplementary_Data [file ytad635_supplementary_data.zip]

Archive with 4 entries (4 files):
- CT Thorax Cardiac Mass max dimensions.jpg
- Still only TOE biopsy Image .tif
- TOE Biopsy Long Clip.mp4
- TTE Clip.mp4
